# Supplementary material for: Paenibacillus terrisolis sp. nov.: A Novel Strain Isolated from Heavy Metal Polluted Soil
Source: Microorganisms. 2026 May 5;14(5):1044. doi: 10.3390/microorganisms14051044 (PMC13209447; doi:10.3390/microorganisms14051044)
Supplement: Supplementary file 1 [file microorganisms-14-01044-s001.zip]

Archive with 1 entries (1 files):
- microorganisms-4275217-supplementary.pdf
